# Supplementary material for: Lithium and brine geochemistry in the Qianjiang Formation of the Jianghan Basin, central China
Source: Sci Rep. 2023 Mar 17;13:4445. doi: 10.1038/s41598-023-31421-1 (PMC10023781; doi:10.1038/s41598-023-31421-1)
Supplement: Supplementary file 1 — Supplementary Table S1. [file 41598_2023_31421_MOESM1_ESM.xlsx]

## Sheet: Sheet1
Table S1 Hydrochemical data of oilfield brines from the Qianjiang Formation of the Jianghan Basin, central China
Sample	Unit	pH	TDS(g/L)	Na(g/L)	K(g/L)	Ca(mg/L)	Mg(mg/L)	Cl(g/L)	SO4(g/L)	HCO3(mg/L)	Li(mg/L)	Sr(mg/L)	B(mg/L)	Br(mg/L)	Mg/Li (molar ratio)	Charge balance error	Water type	K/Na(molar ratio)	Na/Cl(molar ratio)	Cl/Br(molar ratio)	Na/Br(molar ratio)	Ca/Mg(molar ratio)	Ca/Sr(molar ratio)	Nadeficit(meq/L)	Caexcess(meq/L)
QJ1	Eq1	6.777	211.005	76.8264	1.26054	734.4	111.46	127.554	3.36282	485.355	34.2	32.32	110.96	492.8	3.25906	-3.56119	Na-Cl	0.00965205	0.929645	583.383	541.575	3.9958	49.6774	-212.525	-101.473
QJ2	Eq1	7.206	314.05	117.896	1.02932	334.78	64.58	185.736	8.03874	251.893	41.2	17.4	209.6	420.06	1.56748	-2.1666	Na-Cl	0.00513601	0.979722	996.585	975.001	3.14377	42.0637	-571.584	-184.415
QJ3	Eq1	7.329	162.562	59.18	0.34468	180.46	27.04	91.8768	10.3566	374.768	7.56	8.36	42.26	160.7	3.57672	-4.01299	Na-Cl	0.00342621	0.994191	1288.61	1279.32	4.04729	47.1924	-320.204	-90.4824
QJ4	Eq1		269	102.98	0.72	480	90	154.93	8.77	430	55		73.8	463.4	1.63636	-0.293239	Na-Cl	0.00411295	1.02593	753.546	771.997	3.23436		-678.533	-143.811
QJ5	Eq1		328.7	124.73	3.5	330	50	186.4	13.15	470	26.67		300.17	602.55	1.87477	0.00981633	Na-Cl	0.0165071	1.03282	697.242	719.112	4.00252		-852.562	-185.373
QJ6	Eq1	7.364	326.581	122.499	0.63668	68.08	65.2	169.289	32.6844	1044.44	19.04	3.94	75.16	193.06	3.42437	-1.06812	Na-Cl	0.00305747	1.11687	1976.36	2204.24	0.63323	37.7764	-1175.29	-179.915
QJ7	Eq1	7.262	287.91	108.866	0.82238	134.68	24.22	142.972	33.9732	700.386	31.52	5.52	77.64	297.86	0.768401	0.173271	Na-Cl	0.00444381	1.17527	1081.86	1269.69	3.37224	53.341	-1227.89	-148.095
QJ8	Eq1	7.46	281.093	108.013	0.82234	102.44	19.98	137.853	33.048	841.692	28.18	4.34	74.36	280.98	0.709013	1.48873	Na-Cl	0.00447867	1.20937	1105.79	1335.42	3.10931	51.6032	-1316.38	-144.16
QJ9	Eq1	7.363	223.311	84.9904	0.61396	284.34	51.68	108.41	27.6684	970.711	20.52	6.86	81.54	208.72	2.51852	1.13021	Na-Cl	0.00424956	1.21004	1170.67	1414.57	3.33661	90.6173	-1037.28	-103.201
QJ10	Eq2	7.638	329.851	121.223	1.31192	237.58	80.2	192.654	13.374	239.606	61.26	25.6	143.2	494	1.30917	-3.50465	Na-Cl	0.00636641	0.971201	878.983	852.467	1.79649	20.2893	-546.61	-196.757
QJ11	Eq2	7.78	233.331	87.124	0.5777	455.82	180.46	138.29	6.06516	147.45	32.54	39.72	99.1	311.38	5.54579	-2.33488	Na-Cl	0.00390066	0.972403	1000.99	971.999	1.5318	25.0889	-397.052	-127
QJ12	Eq2	7.179	245.708	90.1528	0.82048	409.38	90.9	142.475	10.6756	491.499	43.74	20.34	93.74	433.82	2.07819	-3.34952	Na-Cl	0.0053538	0.976653	740.219	721.919	2.73119	44.002	-426.133	-133.849
QJ13	Eq2		284	109	1	120	50	158.31	14.63	890	60		85	268.74	0.833333	-0.0406157	Na-Cl	0.00539693	1.06272	1327.72	1409.01	1.45546		-857.467	-165.435
QJ14	Eq2	7.504	196.02	76.2628	0.6637	267.3	71.06	109.478	8.04936	737.249	29.62	31.04	87.9	334.24	2.39905	1.33619	Na-Cl	0.00511956	1.07519	738.245	792.635	2.2812	18.8267	-631.448	-105.209
QJ15	Eq3	6.81	253.547	91.0568	1.94	1547.72	230.32	156.415	1.33938	282.612	69.44	93.3	296	267.32	3.31682	-3.90071	Na-Cl	0.0125332	0.898535	1318.79	1183.31	4.07521	36.2667	-123.482	-92.1398
QJ16	Eq3	5.372	283.055	101.846	4.03448	3321.16	255.98	172.079	0.3948	61.4374	80.5	263.18	298	400.4	3.17988	-1.4371	Na-Cl	0.0233033	0.913516	968.645	883.627	7.86816	27.5889	-208.496	-20.6067
QJ17	Eq3	7.033	171.294	61.4964	1.01864	984.88	151.22	102.276	4.42896	491.499	36.32	47.02	128.8	234.4	4.16355	-3.82391	Na-Cl	0.00974416	0.928065	983.433	911.404	3.9497	45.7929	-165.853	-61.6018
QJ18	Eq3	7.064	205.771	74.2332	1.15564	942.84	152.52	123.428	4.81602	516.074	44.32	42.28	142.4	289.6	3.44134	-3.89162	Na-Cl	0.00915794	0.928293	960.607	890.469	3.74887	48.7529	-200.949	-86.6042
QJ19	Eq3	6.75	210.746	75.916	1.21234	921.78	180.06	126.164	5.45388	368.624	45.02	39.04	151.6	287.7	3.99956	-3.97237	Na-Cl	0.0093943	0.928749	988.385	916.669	3.10456	51.6196	-207.025	-90.6177
QJ20	Eq3	6.832	215.674	77.9632	1.74052	480.3	58.72	129.564	4.54722	589.799	59.1	30.16	254	375.98	0.99357	-4.0299	Na-Cl	0.013133	0.928765	776.694	720.35	4.96039	34.816	-212.662	-116.329
QJ21	Eq3	7.567	209.782	75.954	1.18218	872.88	187.76	125.471	5.10378	491.499	43.72	38.04	149.6	280.46	4.2946	-3.64769	Na-Cl	0.00915601	0.934348	1008.33	940.803	2.8193	50.1662	-225.684	-92.3072
QJ22	Eq3	7.044	256.965	92.776	2.287	461.58	57.72	153.043	6.97578	669.667	56.16	25.74	187.6	414	1.02778	-4.04201	Na-Cl	0.0145012	0.935669	833.19	778.492	4.84965	39.2045	-280.976	-142.687
QJ23	Eq3	6.8	291.744	105.696	3.0383	382.94	45.04	174.316	6.87762	602.086	56.2	23.3	236	471.2	0.801423	-3.76237	Na-Cl	0.0169101	0.93588	833.801	779.239	5.15611	35.9312	-321.069	-169.647
QJ24	Eq3	6.938	298.187	110.19	1.53828	908.06	126.54	180.781	3.5355	423.918	49.56	47.7	223.2	350.22	2.55327	-2.85065	Na-Cl	0.0082123	0.940786	1163.44	1093	4.35187	41.6192	-357.973	-150.444
QJ25	Eq3	7.535	203.809	74.5772	0.6557	626.16	192.4	122.275	4.61214	264.181	42.44	44.92	83.78	424.72	4.53346	-3.47588	Na-Cl	0.00517217	0.941387	648.883	609.989	1.97365	30.4749	-244.193	-101.158
QJ26	Eq3	7.741	267.952	99.8472	0.68416	449.34	123.88	161.986	4.08816	184.312	36.04	42.7	89.44	410.08	3.43729	-2.87139	Na-Cl	0.00403084	0.951393	890.304	845.836	2.1997	23.0062	-369.174	-152.981
QJ27	Eq3	7.523	202.942	74.5968	0.66926	636.12	190.22	120.738	5.3145	239.606	37.86	35.24	94.28	382.08	5.0243	-3.04151	Na-Cl	0.00527774	0.953626	712.228	678.242	2.02802	39.4639	-282.766	-98.9963
QJ28	Eq3	7.462	230.976	85.6732	0.49398	598.78	187.9	138.652	4.64664	178.168	38.72	39.4	57.8	399.76	4.85279	-2.85314	Na-Cl	0.00339186	0.953719	781.729	744.5	1.93255	33.2253	-325.085	-120.257
QJ29	Eq3	6.704	259.678	93.3512	2.50314	325.28	39.38	150.808	11.3827	694.242	45.18	17.84	164	339.56	0.871625	-4.09959	Na-Cl	0.0157739	0.955421	1001.01	955.042	5.00923	39.8621	-360.82	-147.069
QJ30	Eq3	7.551	231.421	86.2864	0.57422	496.64	148.2	139.199	4.01994	215.031	30.6	30.54	74.36	336.5	4.84314	-2.6228	Na-Cl	0.0039148	0.956767	932.357	890.792	2.03228	35.5525	-338.323	-125.947
QJ31	Eq3	7.557	284.552	104.946	1.82206	332.64	49.24	169.273	6.86844	552.936	41.58	18.38	212	424.66	1.18422	-3.03707	Na-Cl	0.0102134	0.956932	898.414	858.51	4.09681	39.5664	-412.203	-166.696
QJ32	Eq3	7.886	244.624	89.0428	2.29024	172.06	19.68	142.593	9.78138	251.893	39.7	8.8	139.6	280.22	0.495718	-3.48101	Na-Cl	0.0151306	0.96383	1146.91	1103.87	5.30206	42.7459	-374.956	-145.819
QJ33	Eq3	7.162	250.545	93.2088	2.07044	854.1	101	149.186	3.92172	460.78	48.4	46.74	222	412.4	2.08678	-1.59702	Na-Cl	0.0130671	0.964336	815.344	785.158	5.12834	39.95	-394.418	-118.924
QJ34	Eq3	7.583	327.612	120.828	3.25904	186.26	20.52	193.172	9.28266	405.487	42.18	11.16	224	175.38	0.486486	-2.67119	Na-Cl	0.0158671	0.965432	2482.54	2393.34	5.50468	36.4882	-516.675	-199.879
QJ35	Eq3	7.579	246.522	91.6092	0.59444	307.92	89.98	145.628	7.42992	288.756	39.04	23.7	88.04	413.54	2.30482	-2.90437	Na-Cl	0.00381718	0.970948	793.701	769.556	2.0753	28.4045	-412.146	-142.325
QJ36	Eq3	7.512	309.726	115.842	0.91978	203.98	42.18	184.09	7.73586	251.893	40.46	17.18	191.2	382.42	1.04251	-2.65738	Na-Cl	0.00467082	0.971261	1084.97	1052.31	2.93272	25.9574	-522.621	-189.16
QJ37	Eq3	7.407	325.669	120.796	1.59588	193.06	26.96	190.628	11.3045	294.899	40.58	9.86	192	576.8	0.664367	-2.79734	Na-Cl	0.00777179	0.978062	744.89	727.522	4.34272	42.8068	-577.721	-196.785
QJ38	Eq3	7.422	351.404	130.612	2.24298	280.26	39.14	206.018	10.8811	479.212	44.64	14.8	226.4	555.2	0.876792	-2.41122	Na-Cl	0.0101022	0.978537	836.347	817.243	4.3424	41.3996	-627.118	-209.098
QJ39	Eq3	6.764	341.892	129.129	3.0122	499.48	39.9	203.595	4.34436	485.355	64.04	31.62	272.4	407.2	0.623048	-0.984115	Na-Cl	0.0137225	0.978942	1126.91	1101.63	7.59163	34.5345	-622.068	-195.535
QJ40	Eq3		322.7	123.56	1.91	1520	90	193.7	1.79	360	51		100	913	1.76471	0.0464999	Na-Cl	0.00909345	0.984575	478.178	470.139	10.2421		-622.584	-133.897
QJ41	Eq3	7.252	255.152	95.7708	2.09594	583.32	75.14	149.971	4.9278	1013.72	44.58	34.02	213.2	410.9	1.68551	-1.05494	Na-Cl	0.0128742	0.98566	822.623	809.685	4.70788	37.4861	-486.615	-133.286
QJ42	Eq3		330	126.35	1.75	1270	230	197.8	1.75	400	80		170	539.36	2.875	0.0549137	Na-Cl	0.00814772	0.985938	826.567	813.796	3.34862		-643.358	-150.811
QJ43	Eq3	6.941	262.928	99.0972	1.205	650.78	89.86	154.987	5.9025	430.062	39.4	28.6	177.2	310.12	2.28071	-1.31101	Na-Cl	0.00715318	0.986884	1126.41	1110.07	4.39195	49.7468	-508.239	-135.351
QJ44	Eq3	7.166	147.192	55.4428	1.02672	1491.84	138.32	86.4256	1.92192	307.187	35.46	83.72	66.02	239.58	3.90073	0.86758	Na-Cl	0.0108938	0.990155	813.06	803.921	6.54074	38.9574	-291.377	-19.1415
QJ45	Eq3		320.2	122.79	2.99	710	160	191.27	3.08	380	60		238	607.17	2.66667	0.0541283	Na-Cl	0.0143246	0.99087	710.014	702.541	2.69109		-648.705	-171.685
QJ46	Eq3		305	117.09	1.72	910	140	182	2.46	520	97		272	435.5	1.4433	0.0539919	Na-Cl	0.00864136	0.992999	941.919	934.008	3.94188		-628.186	-151.667
QJ47	Eq3		314.7	119.46	5.5	430	70	185.49	6.14	220	49		253.48	541.24	1.42857	0.0529755	Na-Cl	0.027084	0.994037	772.434	766.746	3.72529		-645.656	-179.398
QJ48	Eq3	6.204	268.676	101.365	1.91614	447.22	56.84	157.246	6.55134	485.355	42.1	22.84	180	353.88	1.35012	-0.999337	Na-Cl	0.0111202	0.994966	1001.51	995.062	4.77152	42.8077	-551.46	-147.955
QJ49	Eq3		315.8	120.47	2.129	1240	350	186.76	5.29	430	47.5		165	509	7.36842	0.0509206	Na-Cl	0.0103961	0.995624	826.983	822.205	2.14854		-658.432	-140.354
QJ50	Eq3		226.3	85.8	1.44	1240	240	132.91	4.62	310	118.75		136.15	371.43	2.02105	0.053053	Na-Cl	0.00987299	0.996392	806.513	802.471	3.13329		-471.455	-82.0433
QJ51	Eq3	7.132	127.157	48.802	0.71296	659.12	77.52	75.5048	0.84078	276.468	24.28	33.6	49.48	168.56	3.19275	0.706458	Na-Cl	0.00859411	0.997616	1009.6	1005.78	5.15633	42.8867	-270.435	-48.869
QJ52	Eq3		323.5	124.08	2.622	660	90	191.74	4.3	400	150		295	582.75	0.6	0.047691	Na-Cl	0.0124309	0.998825	741.585	739.671	4.44724		-693.286	-174.689
QJ53	Eq3	6.948	335.644	126.921	1.7068	332.24	45.86	196.005	9.00042	675.811	59.44	15.44	258	605.6	0.771534	-1.21529	Na-Cl	0.00791085	0.999463	729.477	728.058	4.39347	47.0437	-712.227	-195.662
QJ54	Eq3	7.607	306.474	114.378	1.24792	219.12	26.88	176.618	12.7375	651.236	36.66	9.16	183.2	358.46	0.733224	-2.26921	Na-Cl	0.00641826	0.99956	1110.51	1108.46	4.94359	52.2978	-642.265	-180.313
QJ55	Eq3	7.621	324.165	121.455	1.02022	198.02	23.82	187.118	13.4154	362.481	47.22	11.06	167.6	338.4	0.504447	-2.18557	Na-Cl	0.00494143	1.00184	1246.28	1246.82	5.04147	39.1427	-692.476	-192.737
QJ56	Eq3	7.056	257.32	96.6172	1.20352	771.16	115.36	148.846	8.61708	546.793	42.1	32.34	169.6	348.42	2.74014	-1.17251	Na-Cl	0.00732778	1.00188	962.863	963.319	4.05395	52.1317	-551.025	-122.695
QJ57	Eq3	7.823	315.866	116.2	0.8524	95.5	19.22	178.95	18.9816	264.181	29.04	6.7	112.26	351.64	0.661846	-3.42387	Na-Cl	0.00431531	1.00225	1147	1147.96	3.01328	31.162	-664.29	-189.007
QJ58	Eq3	7.506	321.76	119.448	1.41842	186.84	26.84	183.649	15.9552	479.212	41.02	8.38	191.6	346.98	0.654315	-2.5304	Na-Cl	0.00698555	1.0039	1192.93	1195.89	4.2216	48.7442	-690.286	-189.538
QJ59	Eq3	7.985	296.374	109.038	0.6094	27.86	47.06	167.504	18.72	110.587	27.04	1.54	85.72	201.26	1.74038	-3.53051	Na-Cl	0.00328776	1.00474	1875.85	1882.08	0.35902	39.551	-633.551	-179.989
QJ60	Eq3		220.7	84.62	1.1783	700	130	129.87	4.34	150	106.25		140.35	347.57	1.22353	0.0531688	Na-Cl	0.00819136	1.00569	842.165	845.765	3.26546		-494.707	-105.698
QJ61	Eq3		245.8	94.56	0.58	690	260	145	4.16	430	81		64.2	402	3.20988	0.049278	Na-Cl	0.00360823	1.00656	812.966	817.147	1.6094		-555.894	-122.58
QJ62	Eq3		315.6	121.02	1.933	720	230	185.11	6.31	1020	57.5		142	437.2	4	0.0365743	Na-Cl	0.00939611	1.00909	954.29	961.603	1.89843		-722.834	-164.515
QJ63	Eq3		324.3	125.13	1.933	290	60	190.05	6.84	580	54.5		158	585.8	1.10092	0.0360377	Na-Cl	0.00908748	1.01623	731.222	742.046	2.93114		-780.418	-191.322
QJ64	Eq3	7.821	281.074	103.173	0.9073	225.28	86.64	156.603	19.4928	221.175	28.72	8.32	105.58	219.26	3.01671	-3.13997	Na-Cl	0.00517318	1.01687	1609.8	1634.66	1.57686	59.1966	-645.889	-158.334
QJ65	Eq3	6.989	228.102	87.5092	1.39384	774.12	106.32	132.741	5.04138	184.312	27.12	48.86	76.6	191.22	3.92035	0.527784	Na-Cl	0.00936985	1.01754	1564.59	1589.79	4.41553	34.6379	-549.952	-105.108
QJ66	Eq3	7.799	346.969	129.045	0.70146	114	66.96	195.54	20.8836	319.474	22.82	5.44	81.22	184.84	2.93427	-2.66271	Na-Cl	0.00319768	1.01861	2384.36	2425.3	1.03247	45.8145	-816.025	-206.049
QJ67	Eq3		163.8	63.36	0.482	190	100	95.98	3.37	510	50		28	282	2	0.0492878	Na-Cl	0.00447512	1.01891	767.118	780.522	1.15224		-401.361	-94.4494
QJ68	Eq3		330.1	126.06	3.7	290	60	190.46	10.08	940	25.53		124.31	369.65	2.35018	0.0425641	Na-Cl	0.0172662	1.02158	1161.3	1184.69	2.93114		-810.812	-191.766
QJ69	Eq3		306.7	118.66	0.934	370	100	179.08	7.17	690	65		144	396.8	1.53846	0.0453089	Na-Cl	0.00463037	1.02272	1017.2	1038.85	2.24384		-768.111	-175.451
QJ70	Eq3	7.963	312.059	114.559	0.59334	53.56	94.22	172.606	23.5008	319.474	21.8	2.92	69.64	235.12	4.32202	-3.38118	Na-Cl	0.00304682	1.02441	1654.62	1692.62	0.344736	40.101	-748.551	-184.231
QJ71	Eq3		267.5	103.17	0.65	10	130	155	7.65	650	60		105	213.3	2.16667	-0.249459	Na-Cl	0.00370624	1.02736	1637.84	1680.28	0.0466494		-685.08	-167.34
QJ72	Eq3	6.856	177.555	68.8328	1.41904	1160.76	100.28	103.262	2.0235	307.187	34.58	61.54	84.38	258.48	2.89994	2.30571	Na-Cl	0.0121275	1.02886	900.418	925.097	7.01969	41.2365	-460.767	-53.8935
QJ73	Eq3		326	125.4	1.58	510	50	188	10	770	55		144	484.68	0.909091	0.0509324	Na-Cl	0.00741196	1.02953	874.245	898.797	6.18571		-842.453	-178.124
QJ74	Eq3		259	98.66	0.839	130	260	147.86	9.37	670	40		78	73.29	6.5	-0.367575	Na-Cl	0.00500258	1.02989	4547.12	4676.44	0.303221		-664.07	-153.621
QJ75	Eq3		276.4	106.29	0.98	1280	110	158.74	9.17	340	60		175.2	290.84	1.83333	0.547889	Na-Cl	0.00542384	1.03349	1230.16	1269.57	7.05678		-729.04	-108.017
QJ76	Eq3		288	110.83	1.08	390	50	165.22	9.71	530	55.5		127	242.96	0.900901	0.051257	Na-Cl	0.00573244	1.03537	1532.7	1584.68	4.73025		-767.548	-159.445
QJ77	Eq3	7.736	325.608	121.648	0.7772	91.2	54.52	180.034	22.284	399.343	26.24	4.5	103.74	181.58	2.07774	-2.06351	Na-Cl	0.00375838	1.04292	2234.69	2327.32	1.01445	44.3077	-874.677	-190.396
QJ78	Eq3		309.1	118.09	1.049	290	40	174.51	14.03	370	71		108	492	0.56338	-0.337271	Na-Cl	0.00522559	1.04446	799.44	833.81	4.39671		-855.431	-174.494
QJ79	Eq3	7.747	299.846	110.461	1.01588	244.64	46.9	162.934	24.5328	245.75	30.7	8.62	100.78	220.54	1.52769	-2.61302	Na-Cl	0.00541013	1.0464	1665.16	1739.96	3.16333	62.0465	-807.57	-164.223
QJ80	Eq3	7.367	182.704	71.9332	0.38826	334.72	103.24	105.215	3.57966	675.811	29.58	33.06	53.04	348.64	3.4902	1.8248	Na-Cl	0.00317517	1.05524	680.192	716.756	1.96618	22.1348	-547.709	-97.228
QJ81	Eq3	7.224	293.416	111.99	0.7721	135.78	59.78	161.452	17.9076	786.398	27.52	4.2	86.12	190.3	2.17224	-0.337819	Na-Cl	0.00405572	1.07062	1912.21	2044.37	1.37743	70.6779	-910.433	-168.051
QJ82	Eq3	8.014	213.509	78.7388	0.32988	184.38	152.88	113.29	20.4252	135.162	14.6	11.66	49.4	174.08	10.4712	-2.33535	Na-Cl	0.00246457	1.07274	1466.81	1571.3	0.731396	34.571	-645.629	-113.474
QJ83	Eq3	7.437	255.195	92.2896	0.81194	108.94	19.98	132.57	27.8496	1075.15	48.96	9.84	115.18	291.66	0.408088	-3.48357	Na-Cl	0.00517541	1.0745	1024.47	1099.25	3.3066	24.2041	-762.076	-138.115
QJ84	Eq3		336	128.21	1.848	210	20	184	20.8	770	50.6		171.82	280	0.395257	0.0430103	Na-Cl	0.00847917	1.07549	1481.12	1590.68	6.36765		-1062.81	-188.762
QJ85	Eq3	7.204	308.409	118.689	0.79772	133.42	53.88	169.938	18.36	116.731	23.88	5.56	82.14	204.6	2.25628	0.198761	Na-Cl	0.00395379	1.078	1872.04	2015.22	1.5017	52.4618	-993.639	-177.357
QJ86	Eq3		347	132.9	1.09	180	40	190.25	21.08	960	60		102	701.7	0.666667	0.0385436	Na-Cl	0.00482475	1.0782	611.088	657.949	2.72899		-1113.48	-197.027
QJ87	Eq3	7.242	300.236	114.629	0.76448	133.14	37.76	161.958	21.5232	860.123	28.06	5.56	82.14	210.32	1.34569	-0.113704	Na-Cl	0.00392323	1.09243	1735.61	1893.36	2.13829	52.3517	-1012.83	-168.73
QJ88	Eq3	7.158	249.788	95.6312	1.03062	269.04	41.54	134.26	17.5836	614.374	31.66	9.16	102.02	209.4	1.31207	0.512444	Na-Cl	0.00633975	1.09939	1445.11	1586.51	3.92771	64.2124	-865.956	-131.957
QJ89	Eq3	7.94	355.162	130.962	0.55836	33.34	63.3	183.177	39.8352	122.875	23.06	3.72	87.22	291.8	2.74501	-2.36222	Na-Cl	0.00250808	1.10351	1414.87	1559.12	0.319412	19.5939	-1202.73	-196.686
QJ90	Eq3	7.277	314.087	119.348	1.4557	96.42	22.8	166.926	24.4716	1296.33	55.68	5.56	135.2	266.36	0.409483	-0.00132122	Na-Cl	0.00717513	1.10355	1412.49	1556.56	2.56461	37.9131	-1096.19	-175.942
QJ91	Eq3	7.222	136.375	53.8964	0.4979	151.76	18.4	75.2596	5.68026	552.936	18.12	8	70.62	215.92	1.01545	2.55426	Na-Cl	0.00543445	1.10535	785.597	867.133	5.00183	41.4729	-498.042	-73.9208
QJ92	Eq3	7.203	241.119	93.9312	0.9645	224.24	37.7	128.821	16.2528	552.936	28.44	7.78	95.74	198.12	1.3256	1.81023	Na-Cl	0.0060404	1.12544	1465.51	1647.03	3.60713	63.0131	-925.448	-128.302
QJ93	Eq3		158.8	61.93	0.444	180	10	83.4	10.4	4940	30.3		100.36	127	0.330033	1.24759	Na-Cl	0.0042175	1.14613	1480.11	1694.01	10.916		-647.777	-81.3263
QJ94	Eq3	7.345	250.369	94.2672	1.85674	171.34	21.74	125.256	27.6516	792.542	40.22	9.1	156	142.46	0.540527	0.473241	Na-Cl	0.0115868	1.16162	1981.69	2298.72	4.77957	41.1637	-1027.53	-127.082
QJ95	Eq3	7.155	250.394	95.2212	1.93992	158.12	15.2	144.108	7.9503	522.218	31.76	7.92	145.6	286.12	0.478589	-0.410521	Na-Cl	0.0119846	1.01987	1135.2	1156.12	6.3086	43.6474	-606.527	-148.155
QJ96	Eq4		290.9	94.11	2.412	13550	2330	175.51	1.53	2430						0.0955812	Na-Ca-Cl	0.015077	0.827627			3.52674		212.164	486.099
QJ97	Eq4	7.125	214.611	75.4924	3.8527	1313.86	118.14	132.029	0.71772	251.893	45.52	98.86	331.2	359.44	2.59534	-3.91408	Na-Cl	0.0300217	0.882539	827.893	729.618	6.74437	29.0553	-44.7121	-77.4039
QJ98	Eq4	7.2	236.157	83.5604	3.68232	1488.68	124.02	145.275	0.83628	294.899	55.74	110.3	344.8	385.02	2.22497	-3.81312	Na-Cl	0.0259235	0.887791	850.428	753.939	7.27946	29.5069	-70.7009	-83.0231
QJ99	Eq4	6.664	244.347	86.6276	3.1999	1845.6	184.92	150.012	1.30326	270.324	84.62	107.88	393.6	308.62	2.1853	-3.66628	Na-Cl	0.0217297	0.891312	1095.55	975.104	6.05262	37.4019	-87.8907	-70.3428
QJ100	Eq4	6.753	289.998	105.586	4.32004	1649.72	132.3	176.328	0.6582	221.175	48.74	129.68	456.4	441.32	2.7144	-1.93614	Na-Cl	0.0240687	0.924243	900.532	831.138	7.56206	27.8121	-266.95	-108.613
QJ101	Eq4	7.329	130.542	46.1028	0.2895	741.54	102.4	76.62	5.86938	614.374	9.98	24.44	48.3	116.38	10.2605	-5.3622	Na-Cl	0.00369398	0.928722	1483.86	1376.16	4.39161	66.3331	-125.669	-45.9638
QJ102	Eq4		328.5	120.43	5.926	4090	450	198.83	0.79	360	45		395	508.7	10	0.0606992	Na-Cl	0.0289468	0.934874	880.949	822.417	5.51189		-360.586	-11.2081
QJ103	Eq4	7.244	242.432	87.2356	2.76748	592.42	78.9	143.496	7.23732	380.912	62.1	33.02	191.6	348	1.27053	-3.6935	Na-Cl	0.0186623	0.93833	929.373	870.83	4.55347	39.2238	-274.21	-125.82
QJ104	Eq4	7.121	282.466	104.336	1.77704	322.44	42.72	171.101	3.71766	423.918	53.32	17.1	334.8	328.26	0.8012	-3.18289	Na-Cl	0.0100193	0.941199	1174.8	1104.17	4.57728	41.224	-340.797	-169.184
QJ105	Eq4	7.246	306.529	113.35	2.55678	280.24	36.18	182.586	6.69252	436.205	22.8	18.82	333.2	211.16	1.58684	-2.70838	Na-Cl	0.0132692	0.9582	1948.89	1864.79	4.69733	32.5543	-451.148	-183.726
QJ106	Eq4	6.398	239.218	87.3532	1.33768	187.82	37.38	140.585	8.7339	540.649	30.2	11.62	128.8	265.72	1.23775	-3.82948	Na-Cl	0.00900838	0.959047	1192.47	1142.02	3.04714	35.3373	-350.724	-142.858
QJ107	Eq4	7.712	224.124	82.0148	0.75464	220.68	51.16	131.887	8.42886	215.031	43.86	20.52	118	362.54	1.16644	-3.91927	Na-Cl	0.00541279	0.959824	819.928	785.878	2.61591	23.5116	-331.911	-131.8
QJ108	Eq4	7.643	270.171	100.889	0.67124	188.06	50.8	162.047	5.4372	313.331	34.86	24.38	172	334.46	1.45726	-2.92079	Na-Cl	0.00391389	0.960953	1092.01	1047.89	2.24503	16.864	-412.97	-166.086
QJ109	Eq4	7.601	235.975	86.9904	0.77982	13	1.44	139.489	5.84646	2242.46	48.32	6.84	277.2	275.24	0.0298013	-3.61014	Na-Cl	0.00527347	0.96257	1142.24	1097.94	5.47483	4.15513	-361.841	-150.395
QJ110	Eq4	7.556	281.705	105.43	0.85012	226.92	58.36	168.842	5.4012	239.606	39.24	24.36	204.4	378.2	1.48726	-2.6399	Na-Cl	0.0047434	0.963794	1006.21	968.415	2.35802	20.3654	-443.807	-171.505
QJ111	Eq4	7.552	281.072	105.605	0.83404	178.46	45.54	168.451	5.13768	184.312	36.86	22.54	202.4	364.58	1.23549	-2.42085	Na-Cl	0.00464595	0.967638	1041.38	1006.26	2.3765	17.3095	-461.024	-173.499
QJ112	Eq4	7.462	236.639	87.5352	0.46136	563.38	209.98	139.603	7.60332	190.456	35.94	38.1	76.26	314.4	5.84252	-2.89836	Na-Cl	0.00310049	0.967805	1000.79	967.206	1.6271	32.3276	-382.731	-123.054
QJ113	Eq4	7.79	175.9	64.0588	1.53426	459.8	51.76	102.151	7.10856	215.031	23.52	30.42	103.32	160.24	2.20068	-3.015	Na-Cl	0.0140894	0.967912	1436.82	1388.76	5.38721	33.0451	-280.362	-87.6687
QJ114	Eq4	7.665	244.951	91.5124	0.63172	199.8	61.4	145.843	5.84772	307.187	32.92	24.22	149.6	333.2	1.86513	-2.72894	Na-Cl	0.00406086	0.968491	986.531	954.1	1.97341	18.0351	-402.656	-147.954
QJ115	Eq4		323.5	121.84	2.769	2610	380	194.16	1.9	940	66.7		390	354.8	5.69715	0.0567084	Na-Cl	0.0133692	0.968569	1233.41	1192.96	4.1653		-536.484	-80.0036
QJ116	Eq4	7.598	260.044	96.9276	0.69992	427.28	122.46	154.395	6.70368	227.318	34.18	25.68	145.6	326.3	3.5828	-2.61284	Na-Cl	0.0042479	0.968979	1066.47	1031.93	2.11596	36.376	-428.391	-145.863
QJ117	Eq4	7.798	291.557	108.852	0.80364	158.76	36.44	173.308	7.38936	430.062	37.58	15.42	177.2	340.18	0.969665	-2.84101	Na-Cl	0.00434309	0.969436	1148.26	1111.59	2.64212	22.5089	-483.102	-179.741
QJ118	Eq4	7.323	321.724	120.426	1.02006	284.3	60.16	191.249	7.7172	270.324	40.66	17.12	214.8	413.66	1.47959	-2.50354	Na-Cl	0.00498288	0.971896	1042.05	1011.33	2.86588	36.3053	-546.37	-192.905
QJ119	Eq4	7.838	291.723	108.903	0.85912	166.02	46	172.83	8.03286	245.75	42.9	22.26	170.8	394.1	1.07226	-2.76027	Na-Cl	0.00464075	0.972571	988.422	959.957	2.18873	16.3054	-497.038	-178.861
QJ120	Eq4	6.755	306.199	115.188	3.34388	948.06	106.62	182.796	2.54082	307.187	61.06	63.12	323.2	503.2	1.74615	-0.549793	Na-Cl	0.0170771	0.972616	818.762	795.22	5.39246	32.8372	-525.934	-150.63
QJ121	Eq4	7.214	205.103	75.5092	0.64154	529.3	94.74	119.52	8.18028	356.337	12.98	23.1	114.48	118.1	7.29892	-3.04234	Na-Cl	0.00499801	0.975121	2280.99	2221.1	3.38811	50.0942	-352.314	-103.009
QJ122	Eq4	7.791	229.047	84.874	1.133	254.8	33.02	134.245	8.05344	153.593	23.02	17.58	96.34	158.82	1.4344	-2.82473	Na-Cl	0.00785287	0.975838	1905.12	1856.47	4.67963	31.6868	-398.431	-132.65
QJ123	Eq4	7.66	298.872	112.424	0.8012	142.62	32.94	177.64	6.8532	374.768	38.26	18.2	178.8	359.96	0.860951	-2.32773	Na-Cl	0.00419233	0.976832	1112.29	1084.98	2.62571	17.1319	-532.199	-185.237
QJ124	Eq4	7.331	262.316	97.7664	1.00828	291.16	59.26	154.149	8.1411	245.75	40.26	16.6	167.6	418.94	1.47193	-2.49438	Na-Cl	0.00606687	0.978924	829.316	810.694	2.97961	38.3461	-470.911	-152.389
QJ125	Eq4	8.667	198.877	75.376	0.4433	2.5	7.02	118.845	3.92916		24.4	2.08	65.54	175.52	0.287705	-2.08837	Na-Cl	0.0034597	0.978931	1526.11	1491.85	0.21597	2.62769	-363.084	-128.565
QJ126	Eq4	7.383	340.459	126.939	1.2882	302.44	45.02	199.456	11.58	282.612	23.34	19.36	147.2	370.58	1.92888	-2.56555	Na-Cl	0.00596983	0.982308	1213.1	1189.96	4.07402	34.1532	-628.343	-200.886
QJ127	Eq4	8.647	190.765	71.0152	0.5936	8.08	4.92	111.522	6.96078	319.474	31.68	9.8	73.76	221.78	0.155303	-2.94049	Na-Cl	0.00491718	0.982863	1133.36	1112.37	0.995946	1.80253	-353.067	-120.356
QJ128	Eq4	8.429	266.57	101.19	0.78034	14.48	2.48	158.838	5.1063	0	47.06	7.34	319.2	256.96	0.0526987	-1.77961	Na-Cl	0.00453649	0.983295	1393.22	1368.02	3.54084	4.3129	-504.801	-171.273
QJ129	Eq4	8.118	295.62	111.508	0.97898	24.72	3.98	174.918	7.48566	0	52.12	13.46	346.4	280.04	0.0763622	-2.09264	Na-Cl	0.00516465	0.983946	1407.82	1383.26	3.76665	4.01514	-559.114	-188.174
QJ130	Eq4	6.641	268.491	101.721	1.3454	903.44	181.88	159.462	3.7596	479.212	48.66	45.6	222.4	310.36	3.73777	-0.666246	Na-Cl	0.00778063	0.984585	1158.04	1138.58	3.01234	43.3143	-512.581	-127.589
QJ131	Eq4	8.535	314.716	118.856	1.09862	7.18	0.98	185.624	8.35512	0	61.38	4.6	356.4	339.72	0.0159661	-1.94959	Na-Cl	0.00543749	0.988298	1231.53	1215.4	4.44312	3.41243	-616.104	-200.642
QJ132	Eq4	8.343	227.518	85.6376	0.51184	18.72	14.6	133.606	7.23894	165.881	27.8	18.78	73.28	197.4	0.52518	-2.33052	Na-Cl	0.00351595	0.989328	1525.49	1507.08	0.777576	2.17925	-447.327	-143.739
QJ133	Eq4	8.524	206.169	76.7404	0.58306	13.04	50.1	119.368	8.79096	270.324	33.28	10.6	79.84	224.1	1.50541	-2.80538	Na-Cl	0.00446954	0.992282	1200.54	1189.6	0.157844	2.68948	-409.596	-128.606
QJ134	Eq4	7.595	213.641	79.0712	1.28212	135.96	21.98	122.442	9.85278	417.774	18	6.3	238.8	149.2	1.22111	-2.54621	Na-Cl	0.00953858	0.996752	1849.67	1841.06	3.75122	47.1811	-435.567	-125.8
QJ135	Eq4	6.943	301.554	114.736	2.08052	226.46	47.88	177.158	6.23778	460.78	47.04	12.78	204.4	329.92	1.01786	-0.693797	Na-Cl	0.010667	0.999636	1210.27	1208.12	2.86832	38.7398	-644.607	-180.532
QJ136	Eq4	6.87	296.816	113.103	1.28668	339.18	51.16	174.518	6.126	540.649	44.46	15.82	232.4	542.4	1.1507	-0.805372	Na-Cl	0.0066922	1.00031	725.187	724.393	4.02059	46.8728	-638.333	-172.048
QJ137	Eq4		325	124.93	2.31	520	70	192	4.82	510	108		176	489.7	0.648148	0.0504999	Na-Cl	0.0108772	1.00431	883.694	886.249	4.505		-723.88	-181.956
QJ138	Eq4	6.645	246.32	93.962	0.66718	494.64	123.46	143.816	6.13344	485.355	38.12	28.92	94.2	463.86	3.23872	-0.594294	Na-Cl	0.004177	1.00843	698.799	703.695	2.4297	37.3928	-558.919	-131.047
QJ139	Eq4	7.046	292.617	111.036	1.1341	378.84	72.24	169.695	9.26508	362.481	43.04	18.6	186.4	412.4	1.67844	-0.988106	Na-Cl	0.00600845	1.00993	927.431	935.325	3.1803	44.5287	-666.703	-164.848
QJ140	Eq4		320.5	123.8	1.06	610	90	189	5.36	410	75		208	375.5	1.2	0.0501054	Na-Cl	0.00503684	1.01102	1134.44	1145.33	4.11033		-748.325	-174.217
QJ141	Eq4	6.759	152.642	58.8548	1.67804	312.74	38.54	89.3968	1.52556	374.768	25.08	17.1	199.6	212.02	1.53668	1.2485	Na-Cl	0.0167723	1.01616	950.333	964.326	4.92109	39.9838	-366.899	-81.1961
QJ142	Eq4	7.178	310.677	117.328	2.28202	165.32	14.12	178.021	11.574	608.23	32.02	9.24	260.8	372.62	0.440974	-0.925944	Na-Cl	0.0114418	1.01725	1076.8	1093.84	7.10036	39.1157	-736.131	-184.518
QJ143	Eq4	7.356	188.277	73.3352	0.6861	507.4	47.72	111.242	1.68726	608.23	11.62	27.4	49.62	71.88	4.10671	0.884573	Na-Cl	0.00550362	1.01753	3488.11	3544.24	6.44822	40.4853	-460.85	-95.1369
QJ144	Eq4		333	125.36	3.36	340	70	190	9.19	650	65		238	322.7	1.07692	0.0467463	Na-Cl	0.0157672	1.01837	1327.04	1349.52	2.94558		-791.649	-188.772
QJ145	Eq4		163.9	62.84	0.37	470	210	94.89	4.8	420	40		28	162	5.25	0.0506624	Na-Cl	0.00346369	1.02215	1320.19	1347.54	1.35728		-405.482	-79.2971
QJ146	Eq4	7.724	289.648	111.72	0.91742	9.28	0	167.776	7.08906	1400.77	48.92	6.3	341.2	329.08	0	-0.157126	Na-Cl	0.00483072	1.02778	1149.1	1179.36		3.22036	-743.548	-181.21
QJ147	Eq4	7.35	319.037	117.959	1.02552	361.6	54.78	176.397	22.3968	393.199	36.82	11.3	152.8	243.3	1.48778	-2.48961	Na-Cl	0.00511431	1.03214	1634.1	1684.25	4.0031	69.9596	-803.436	-172.965
QJ148	Eq4	7.005	234.66	90.3868	1.08498	514.82	86.06	135.105	6.4842	485.355	33.2	27.1	144	299.82	2.59217	0.526098	Na-Cl	0.00706139	1.0326	1015.65	1047.28	3.6278	41.532	-617.115	-120.607
QJ149	Eq4	7.024	238.178	92.9412	1.11564	156.12	30.3	137.799	5.38806	356.337	17.54	8.52	169.6	189.8	1.72748	0.991505	Na-Cl	0.00706137	1.04103	1636.36	1701.1	3.12468	40.0605	-662.143	-141.423
QJ150	Eq4	6.859	150.474	58.9164	0.42466	640.78	124.9	86.4832	3.32544	307.187	10.72	26.78	87.68	122.6	11.6511	2.03802	Na-Cl	0.00424012	1.05149	1589.91	1669.42	3.11126	52.3113	-441.056	-61.6719
QJ151	Eq4		214	82.26	0.51	220	70	120	10.4	540	81		47.7	201.5	0.864198	0.00875152	Na-Cl	0.00364716	1.05805	1342.26	1418.18	1.90596		-634.189	-118.962
QJ152	Eq4	7.116	298.974	115.642	1.04686	165.88	95.82	168.013	13.1428	552.936	25	7.72	97.38	179.8	3.8328	0.549204	Na-Cl	0.00532533	1.06236	2106.13	2234.32	1.04985	46.9758	-908.332	-173.653
QJ153	Eq4	7.477	256.359	92.6036	0.79148	210.76	41.96	132.521	29.3076	491.499	29	7.22	117.2	237.56	1.4469	-3.45987	Na-Cl	0.00502789	1.07856	1257.31	1354.17	3.04609	63.8187	-776.931	-132.982
QJ154	Eq4		318	121.21	0.79	160	20	166.7	28.34	620	59		114	276.7	0.338983	0.0336706	Na-Cl	0.00383409	1.12229	1357.87	1521.77	4.85154		-1182.74	-172.524
QJ155	Eq4	7.03	259.51	99.7656	1.10488	114.96	26.34	147.422	10.3566	436.205	19.92	5.98	87.76	165.78	1.32229	-0.0199899	Na-Cl	0.0065149	1.04452	2004.3	2090.58	2.6468	42.0284	-722.895	-153.898
Note: Nadeficit=[(Na/Cl)seawaterClfluid-Nafluid]*1/22.99; Caexcess=[Cafluid-(Ca/Cl)seawaterClfluid]*2/40.08
